# Supplementary material for: Flame Retardancy of Short Flax Fibers Modified by Radiation-Induced Grafting of Phosphonated Monomers: Comparison between Pre- and Simultaneous Irradiation Grafting
Source: Molecules. 2024 Mar 6;29(5):1176. doi: 10.3390/molecules29051176 (PMC10934551; doi:10.3390/molecules29051176)
Supplement: Supplementary file 1 [file molecules-29-01176-s001.zip]

Archive with 1 entries (1 files):
- molecules-2895338-supplementary.pdf
